# Supplementary material for: Designing a Multi-Epitope Vaccine Against MPXV and HIV Based on an Immunoinformatic Approach
Source: Int J Mol Sci. 2025 Jun 30;26(13):6313. doi: 10.3390/ijms26136313 (PMC12250479; doi:10.3390/ijms26136313)
Supplement: Supplementary file 1 [file ijms-26-06313-s001.zip]

Archive with 2 entries (2 files):
- ijms-3690304-supplementary.doc
- ijms-3690304-supplementary.pdf
